# Supplementary material for: Effect of Methyl Jasmonate on the Terpene Trilactones, Flavonoids, and Phenolic Acids in Ginkgo biloba L. Leaves: Relevance to Leaf Senescence
Source: Molecules. 2021 Aug 2;26(15):4682. doi: 10.3390/molecules26154682 (PMC8347123; doi:10.3390/molecules26154682)
Supplement: Supplementary file 1 [file molecules-26-04682-s001.zip]

Archive with 1 entries (1 files):
- molecules-1316539-supplementary.pdf
